# Supplementary material for: Synergistic Anti-Cancer Effects of Isocnicin and Radiotherapy in Glioblastoma: A Natural Compound’s Potential
Source: Biomedicines. 2024 Dec 9;12(12):2793. doi: 10.3390/biomedicines12122793 (PMC11673723; doi:10.3390/biomedicines12122793)
Supplement: Supplementary file 1 [file biomedicines-12-02793-s001.zip]

Archive with 1 entries (1 files):
- biomedicines-3209944-supplementary.pdf
